# Supplementary material for: Longitudinal Relationships Between Positive Psychological Capacities and Emotional Well-Being Among 950 College Students: A Cross-Lagged Panel Network Analysis
Source: Behav Sci (Basel). 2026 Jun 2;16(6):894. doi: 10.3390/bs16060894 (PMC13295284; doi:10.3390/bs16060894)
Supplement: Supplementary file 1 [file behavsci-16-00894-s001.zip]

Archive with 1 entries (1 files):
- behavsci-4154184-supplementary.pdf
